# Supplementary material for: Tuning Poly(dimethylsiloxane) Hydrophilization and Coating Stability via the Optimization of Polyethylene Glycol Molecular Weight
Source: Polymers (Basel). 2025 Dec 12;17(24):3296. doi: 10.3390/polym17243296 (PMC12736552; doi:10.3390/polym17243296)
Supplement: Supplementary file 1 [file polymers-17-03296-s001.zip]

Archive with 1 entries (1 files):
- polymers-4008887-supplementary.pdf
